# Supplementary material for: Influenza Vaccination in Psoriatic Patients—Epidemiology and Patient Perceptions: A German Multicenter Study (Vac-Pso)
Source: Vaccines (Basel). 2021 Aug 1;9(8):843. doi: 10.3390/vaccines9080843 (PMC8402561; doi:10.3390/vaccines9080843)
Supplement: Supplementary file 1 [file vaccines-09-00843-s001.zip]

Archive with 1 entries (1 files):
- vaccines-1294367-supplementary.pdf
